# Supplementary material for: Ether lipids and a peroxisomal riddle in sperm
Source: Front Cell Dev Biol. 2023 May 15;11:1166232. doi: 10.3389/fcell.2023.1166232 (PMC10309183; doi:10.3389/fcell.2023.1166232)
Supplement: Supplementary file 1 [file Table1.XLSX]

## Sheet: Supp_table1
Supplementary Table 1: Compiled list of mammalian peroxisomal proteins reported as part of the sperm proteome (n=138) . For a more detailed list of the mammalian peroxisomal proteome refer to Yifrach et al. 2018.
Gene name	Protein	Species	Uniprot ID (human; mouse)	References
High detection frequency peroxisomal protein (n=63)
ABCD3	ATP-binding cassette sub-family D member 3	h, m	P28288; P55096	Greither et al. 2023; Amaral et al. 2014; Castillo et al. 2018; Chauvin et al. 2012
GNPAT	Dihydroxyacetone phosphate acyltransferase	h, m	O15228; P98192	Greither et al. 2023; Amaral et al. 2014; Castillo et al. 2018; Chauvin et al. 2012
PEX12	Peroxisome assembly protein 12	h	O00623	Greither et al. 2023; Amaral et al. 2014; Castillo et al. 2018
PEX3	Peroxisomal biogenesis factor 3	h	P56589	Greither et al. 2023; Amaral et al. 2014; Castillo et al. 2018
ACOT8	Acyl-coenzyme A thioesterase 8	h	O14734	Greither et al. 2023; Amaral et al. 2014; Amaral et al. 2013; Castillo et al. 2018
ACOX1	Peroxisomal acyl-coenzyme A oxidase 1	h, m	Q15067; Q9R0H0	Greither et al. 2023; Amaral et al. 2014; Castillo et al. 2018; Chauvin et al. 2012
CAT	Catalase	h	P04040	Greither et al. 2023; Amaral et al. 2014; Castillo et al. 2018
HACL1	2-hydroxyacyl-CoA lyase 1	h	Q9UJ83	Greither et al. 2023; Amaral et al. 2014; Amaral et al. 2013; Castillo et al. 2018
PEX11A	Peroxisomal membrane protein 11A (HsPEX11p)	h	O75192	Amaral et al.2014; Castillo et al. 2018
PXMP4	Peroxisomal membrane protein 4	h	Q9Y6I8	Greither et al. 2023
ACBD5	Acyl-CoA-binding domain-containing protein 5	h	Q5T8D3	Greither et al. 2023; Amaral et al. 2014; Castillo et al. 2018
LONP2	Lon protease homolog 2	h	Q86WA8	Greither et al. 2023
SCP2	Non-specific lipid-transfer protein	h	P22307	Greither et al. 2023; Amaral et al. 2014; Castillo et al. 2018
PEX16	Peroxisomal membrane protein PEX16	h	Q9Y5Y5	Greither et al. 2023; Amaral et al. 2014; Amaral et al. 2013; Castillo et al. 2018
CRAT	Carnitine O-acetyltransferase	h, m	P43155; P47934	Greither et al. 2023; Amaral et al. 2014; Amaral et al. 2013; Castillo et al. 2018; Chauvin et al. 2012
CROT	Peroxisomal carnitine O-octanoyltransferase	h, m	Q9UKG9; Q9DC50	Greither et al. 2023; Amaral et al. 2014; Castillo et al. 2018; Chauvin et al. 2012
EPHX2	Bifunctional epoxide hydrolase 2	h, m	P34913; P34914	Greither et al. 2023; Amaral et al. 2014; Castillo et al. 2018; Chauvin et al. 2012
HSD17B4	Peroxisomal multifunctional enzyme type 2 (MFE-2)	h, m	P51659; P51660	Greither et al. 2023; Amaral et al. 2014; Castillo et al. 2018; Chauvin et al. 2012
PEX14	Peroxisomal membrane protein PEX14	h, m	O75381; Q9R0A0	Greither et al. 2023; Amaral et al. 2014; Castillo et al. 2018; Chauvin et al. 2012
ACOX3	Peroxisomal acyl-coenzyme A oxidase 3	h, m	O15254; Q9EPL9	Greither et al. 2023; Amaral et al. 2014; Castillo et al. 2018; Chauvin et al. 2012
ACSL1	Long-chain-fatty-acid--CoA ligase 1	h, m	P33121; P41216	Greither et al. 2023; Amaral et al. 2014; Amaral et al. 2013; Castillo et al. 2018; Chauvin et al. 2012
EHHADH	Peroxisomal bifunctional enzyme (PBE)	h, m	Q08426; Q9DBM2	Greither et al. 2023; Chauvin et al. 2012
GSTK1	Glutathione S-transferase kappa 1	h, m	Q9Y2Q3; Q9DCM2	Greither et al. 2023; Amaral et al. 2014; Castillo et al. 2018; Chauvin et al. 2012
ACAD11	Acyl-CoA dehydrogenase family member 11	h, m	Q709F0; Q80XL6	Greither et al. 2023; Amaral et al. 2014; Castillo et al. 2018; Chauvin et al. 2012
AMACR	Alpha-methylacyl-CoA racemase	h, m	Q9UHK6; O09174	Greither et al. 2023; Chauvin et al. 2012
FIS1	Mitochondrial fission 1 protein	h, m	Q9Y3D6; Q9CQ92	Greither et al. 2023; Amaral et al. 2014; Amaral et al. 2013; Castillo et al. 2018; Chauvin et al. 2012
PECR	Peroxisomal trans-2-enoyl-CoA reductase	h	Q9BY49	Castillo et al. 2018
PEX6	Peroxisome assembly factor 2 (PAF-2)	h	Q13608	Greither et al. 2023
PEX5	Peroxisomal targeting signal 1 receptor	h	P50542	Greither et al. 2023; Amaral et al. 2014; Castillo et al. 2018
ABCD1	ATP-binding cassette sub-family D member 1	h	P33897	Amaral et al.2014; Castillo et al. 2018
SLC27A2	Very long-chain acyl-CoA synthetase (VLACS)	h, m	O14975; O35488	Greither et al. 2023; Amaral et al. 2014; Castillo et al. 2018; Chauvin et al. 2012
PEX11B	Peroxisomal membrane protein 11B	h	O96011	Greither et al. 2023; Amaral et al. 2014; Amaral et al. 2013; Castillo et al. 2018
DHRS4	Dehydrogenase/reductase SDR family member 4	h, m	Q9BTZ2; Q99LB2	Greither et al. 2023; Amaral et al. 2014; Castillo et al. 2018; Chauvin et al. 2012
ECH1	Delta(3,5)-Delta(2,4)-dienoyl-CoA isomerase	h, m	Q13011; O35459	Greither et al. 2023; Amaral et al. 2014; Amaral et al. 2013; Castillo et al. 2018; Chauvin et al. 2012
AGPS	Alkyl dihydroxyacetone phosphate synthase	h, m	O00116; Q8C0I1	Greither et al. 2023; Amaral et al. 2014; Amaral et al. 2013; Castillo et al. 2018; Chauvin et al. 2012
IDH1	Isocitrate dehydrogenase [NADP] cytoplasmic	h, m	O75874; O88844	Greither et al. 2023; Amaral et al. 2014; Amaral et al. 2013; Castillo et al. 2018; Chauvin et al. 2012
PRDX5	Peroxiredoxin-5	h, m	P30044; P99029	Greither et al. 2023; Amaral et al. 2014; Amaral et al. 2013; Castillo et al. 2018; Chauvin et al. 2012
ECI2	Enoyl-CoA delta isomerase 2	h	O75521	Amaral et al. 2014; Amaral et al. 2013; Castillo et al. 2018
ISOC1	Isochorismatase domain-containing protein 1	h, m	Q96CN7;Q91V64	Greither et al. 2023; Amaral et al. 2014; Castillo et al. 2018; Chauvin et al. 2012
SLC25A17	Peroxisomal membrane protein PMP34	h	O43808	Amaral et al.2014; Castillo et al. 2018
PEX1	Peroxisome biogenesis factor 1	h	O43933	Greither et al. 2023; Amaral et al. 2014; Castillo et al. 2018
HMGCL	Hydroxymethylglutaryl-CoA lyase	h, m	P35914; P38060	Amaral et al.2014; Castillo et al. 2018; Chauvin et al. 2012
ALDH3A2	Fatty aldehyde dehydrogenase	h, m	P51648; P47740	Amaral et al.2014; Castillo et al. 2018; Chauvin et al. 2012
PEX11G	Peroxisomal membrane protein 11C	h	Q96HA9	Greither et al. 2023; Amaral et al. 2014; Amaral et al. 2013; Castillo et al. 2018
PEX13	Peroxisomal membrane protein PEX13	h	Q92968	Greither et al. 2023
IDE	Insulin-degrading enzyme	h, m	P14735; Q9JHR7	Greither et al. 2023; Amaral et al. 2014; Castillo et al. 2018; Chauvin et al. 2012
MLYCD	Malonyl-CoA decarboxylase	h, m	O95822; Q99J39	Greither et al. 2023; Amaral et al. 2014; Castillo et al. 2018; Chauvin et al. 2012
ATAD1	ATPase family AAA domain-containing protein 1	h, m	Q8NBU5; Q9D5T0	Amaral et al. 2014; Amaral et al. 2013; Castillo et al. 2018;
HSDL2	Hydroxysteroid dehydrogenase-like protein 2	h, m	Q6YN16; Q2TPA8	Greither et al. 2023; Amaral et al. 2014; Amaral et al. 2013; Castillo et al. 2018; Chauvin et al. 2012
IDH2	Isocitrate dehydrogenase [NADP]	h, m	P48735; P54071	Amaral et al. 2014; Amaral et al. 2013; Castillo et al. 2018; Chauvin et al. 2012
NUDT19	Nucleoside diphosphate-linked moiety X motif 19	m	P11930	Chauvin et al. 2012
ACAA1A	3-ketoacyl-CoA thiolase A	m	Q921H8	Chauvin et al. 2012
PAOX	Peroxisomal N(1)-acetyl-spermine/spermidine oxidase	h	Q6QHF9	Greither et al. 2023; Amaral et al. 2014; Castillo et al. 2018
SOD1	Superoxide dismutase	h, m	P00441; P08228	Greither et al. 2023; Amaral et al. 2014; Castillo et al. 2018; Chauvin et al. 2012
ACAA1	3-ketoacyl-CoA thiolase	h, m	P09110; Q921H8	Amaral et al. 2014; Amaral et al. 2013; Castillo et al. 2018; Chauvin et al. 2012
ACSL5	Long-chain-fatty-acid--CoA ligase 5	h, m	Q9ULC5; Q8JZR0	Greither et al. 2023; Amaral et al. 2014; Castillo et al. 2018; Chauvin et al. 2012
MPV17	Protein Mpv17	h	P39210	Greither et al. 2023; Amaral et al. 2014; Castillo et al. 2018
GPD1	Glycerol-3-phosphate dehydrogenase	h, m	P21695; P13707	Amaral et al.2014; Castillo et al. 2018; Chauvin et al. 2012
DHRS7B	Dehydrogenase/reductase SDR family member 7B	h, m	Q6IAN0; Q99J47	Greither et al. 2023; Castillo et al. 2018; Chauvin et al. 2012
ACOT1	Acyl-coenzyme A thioesterase 1	h, m	Q86TX2; O55137	Greither et al. 2023; Chauvin et al. 2012
LDHA	L-lactate dehydrogenase A chain	h, m	P00338; P06151	Greither et al. 2023; Amaral et al. 2014; Amaral et al. 2013; Castillo et al. 2018; Chauvin et al. 2012
MDH1	Malate dehydrogenase	h, m	P40925; P14152	Greither et al. 2023; Amaral et al. 2014; Amaral et al. 2013; Castillo et al. 2018; Chauvin et al. 2012
ABCD2	ATP-binding cassette sub-family D member 2	h	Q9UBJ2	Amaral et al.2014; Castillo et al. 2018
Low detection frequency (n=75)
MGST1	Microsomal glutathione S-transferase 1	h	P10620	Greither et al. 2023
IDI1	Isopentenyl-diphosphate Delta-isomerase 1	h, m	Q13907; P58044	Greither et al. 2023; Amaral et al. 2014; Amaral et al. 2013; Castillo et al. 2018; Chauvin et al. 2012
ACSL4	Long-chain-fatty-acid-CoA ligase 4	h, m	O60488; Q9QUJ7	Greither et al. 2023; Chauvin et al. 2012
PRDX1	Peroxiredoxin-1	h, m	Q06830; P35700	Greither et al. 2023; Amaral et al. 2014; Amaral et al. 2013; Castillo et al. 2018; Chauvin et al. 2012
IMPDH2	Inosine-5’-monophosphate dehydrogenase 2	h	P12268	Greither et al. 2023; Amaral et al. 2014; Castillo et al. 2018
PEX19	Peroxisomal biogenesis factor 19	h	P40855	Greither et al. 2023; Amaral et al. 2014; Castillo et al. 2018
ACSL6	Long-chain-fatty-acid-CoA ligase 6	h, m	Q9UKU0; Q91WC3	Greither et al. 2023; Amaral et al. 2014; Amaral et al. 2013; Castillo et al. 2018; Chauvin et al. 2012
DNM1L	Dynamin-1-like protein	h, m	O00429; Q8K1M6	Amaral et al.2014; Castillo et al. 2018; Chauvin et al. 2012
HSPD1	60 kDa heat shock protein	h, m	P10809; P63038	Greither et al. 2023; Amaral et al. 2014; Amaral et al. 2013; Castillo et al. 2018
XDH	Xanthine dehydrogenase/oxidase	h	P47989	Greither et al. 2023
ACSL3	Long-chain-fatty-acid-CoA ligase 3	h	O95573	Greither et al. 2023; Amaral et al. 2014; Castillo et al. 2018
HMGCR	3-hydroxy-3-methylglutaryl-coenzyme A reductase	h	P04035	Amaral et al.2014; Castillo et al. 2018
MAVS	Mitochondrial antiviral-signaling protein	h	Q7Z434	Amaral et al.2014; Castillo et al. 2018
MFF	Mitochondrial fission factor	h	Q9GZY8	Greither et al. 2023; Amaral et al. 2014; Castillo et al. 2018
PIK3C3	Phosphatidylinositol 3-kinase catalytic subunit type 3	h	Q8NEB9	Greither et al. 2023; Amaral et al. 2014; Castillo et al. 2018
PLA2G16	HRAS-like suppressor 3	h	P53816	Greither et al. 2023; Amaral et al. 2014; Castillo et al. 2018
RAB8B	Ras-related protein Rab-8B	h, m	Q92930; P61028	Greither et al. 2023; Amaral et al. 2014; Amaral et al. 2013; Castillo et al. 2018; Chauvin et al. 2012
SYT7	Synaptotagmin-7	h	O43581	Greither et al. 2023; Amaral et al. 2014; Castillo et al. 2018
TMEM173	Stimulator of interferon genes protein	h	Q86WV6	Greither et al. 2023; Amaral et al. 2014; Castillo et al. 2018
CYB5A	Cytochrome b5	h, m	P00167, P56395	Greither et al. 2023; Amaral et al. 2014; Castillo et al. 2018; Chauvin et al. 2012
CYB5R3	NADH-cytochrome b5 reductase 3	h, m	P00387; Q9DCN2	Greither et al. 2023; Amaral et al. 2014; Amaral et al. 2013; Castillo et al. 2018; Chauvin et al. 2012
PEX7	Peroxisomal targeting signal 2 receptor	h	O00628	Greither et al. 2023; Castillo et al. 2018
PMVK	Phosphomevalonate kinase	h	Q15126	Greither et al. 2023; Amaral et al. 2014; Amaral et al. 2013; Castillo et al. 2018
TTC1	Tetratricopeptide repeat protein 1	h	Q99614	Greither et al. 2023; Amaral et al. 2014; Castillo et al. 2018
VIM	Vimentin	h, m	P08670; P20152	Greither et al. 2023; Amaral et al. 2014; Castillo et al. 2018; Chauvin et al. 2012
PNPLA8	Calcium-independent phospholipase A2-gamma	h, m	Q9NP80; Q8K1N1	Greither et al. 2023; Castillo et al. 2018; Chauvin et al. 2012
SZT2	KICSTOR complex protein SZT2	h	Q5T011	Amaral et al.2014; Castillo et al. 2018
SOD2	Superoxide dismutase [Mn]	h, m	P04179; P09671	Greither et al. 2023; Amaral et al. 2014; Amaral et al. 2013; Castillo et al. 2018; Chauvin et al. 2012
CNOT1	CCR4-NOT transcription complex subunit 1	h	A5YKK6	Greither et al. 2023; Amaral et al. 2014; Castillo et al. 2018
MAP2K2	Dual specificity mitogen-activated protein kinase kinase 2	h	P36507	Greither et al. 2023; Amaral et al. 2014; Castillo et al. 2018
ABCD4	ATP-binding cassette sub-family D member 4	h	O14678	Greither et al. 2023; Amaral et al. 2014
ARF1	ADP-ribosylation factor 1	h, m	P84077; P84078	Greither et al. 2023; Amaral et al. 2014; Castillo et al. 2018; Chauvin et al. 2012
GBF1	Golgi-specific brefeldin A-resistance guanine nucleotide exchange factor 1	h	Q92538	Greither et al. 2023; Amaral et al. 2014; Castillo et al. 2018
HRSP12	Heat-responsive protein 12, isoform CRA_a	h	P52758	Amaral et al. 2014; Amaral et al. 2013; Castillo et al. 2018
TKT	Transketolase (TK)	h, m	P29401; P40142	Greither et al. 2023; Amaral et al. 2014; Castillo et al. 2018; Chauvin et al. 2012
HMGCS2	Hydroxymethylglutaryl-CoA synthase	h	P54868	Greither et al. 2023
ACAT1	Acetyl-CoA acetyltransferase	h, m	P24752; Q8QZT1	Greither et al. 2023; Amaral et al. 2014; Amaral et al. 2013; Castillo et al. 2018; Chauvin et al. 2012
SCCPDH	Saccharopine dehydrogenase-like oxidoreductase	h	Q8NBX0	Greither et al. 2023; Amaral et al. 2014; Amaral et al. 2013; Castillo et al. 2018
DHRS2	Dehydrogenase/reductase SDR family member 2	h	Q13268	Castillo et al. 2018
ADH1A	Alcohol dehydrogenase 1A	m	P00329	Chauvin et al. 2012
RHOA	Transforming protein RhoA	h, m	P61586; Q9QUI0	Greither et al. 2023; Amaral et al. 2014; Castillo et al. 2018; Chauvin et al. 2012
ABHD14B	Protein ABHD14B	h, m	Q96IU4; Q8VCR7	Greither et al. 2023; Amaral et al. 2014; Amaral et al. 2013; Castillo et al. 2018; Chauvin et al. 2012
PAICS	Multifunctional protein ADE2	h, m	P22234; Q9DCL9	Greither et al. 2023; Amaral et al. 2014; Amaral et al. 2013; Castillo et al. 2018; Chauvin et al. 2012
G6PD	Glucose-6-phosphate 1-dehydrogenase	h, m	P11413; Q00612	Greither et al. 2023; Amaral et al. 2014; Castillo et al. 2018; Chauvin et al. 2012
CMBL	Carboxymethylenebutenolidase homolog	h	Q96DG6	Greither et al. 2023; Amaral et al. 2014; Amaral et al. 2013; Castillo et al. 2018
LACTB2	Endoribonuclease LACTB2	h	Q53H82	Greither et al. 2023; Amaral et al. 2014; Castillo et al. 2018
SLC9A3R1	Na(+)/H(+) exchange regulatory cofactor NHE-RF1	h, m	O14745; P70441	Greither et al. 2023; Amaral et al. 2014; Castillo et al. 2018; Chauvin et al. 2012
TMEM5	Transmembrane protein 5	h	Q9Y2B1	Greither et al. 2023; Amaral et al. 2014; Castillo et al. 2018
HK2	Hexokinase-2	h, m	P52789; O08528	Greither et al. 2023; Castillo et al. 2018; Chauvin et al. 2012
HK1	Hexokinase-1	h, m	P19367; P17710	Greither et al. 2023; Amaral et al. 2014; Amaral et al. 2013; Castillo et al. 2018; Chauvin et al. 2012
ACBD4	Acyl-CoA-binding domain-containing protein 4	h	Q8NC06	Greither et al. 2023
GLS	Glutaminase kidney isoform, mitochondrial	h	O94925	Greither et al. 2023; Amaral et al. 2014; Castillo et al. 2018
CCDC18	Coiled-coil domain-containing 18	h	Q5T9S5	Amaral et al.2014; Castillo et al. 2018
OXCT1	Succinyl-CoA:3-ketoacid coenzyme A transferase 1, mitochondrial	h, m	P55809; Q9D0K2	Greither et al. 2023; Amaral et al. 2014; Amaral et al. 2013; Castillo et al. 2018; Chauvin et al. 2012
ACSS1	Acetyl-coenzyme A synthetase	h, m	Q9NUB1; Q99NB1	Greither et al. 2023; Amaral et al. 2014; Castillo et al. 2018; Chauvin et al. 2012
VPS13D	Vacuolar protein sorting 13 homolog D	h	Q5THJ4	Greither et al. 2023; Amaral et al. 2014; Castillo et al. 2018
RIDA	2-iminobutanoate/2-iminopropanoate deaminase	h	P52758	Amaral et al. 2014; Amaral et al. 2013; Castillo et al. 2018
MYO5A	Unconventional myosin-Va	h	Q9Y4I1	Amaral et al.2014; Castillo et al. 2018
AOC1	Amiloride-sensitive amine oxidase	h	P19801	Greither et al. 2023; Amaral et al. 2014; Castillo et al. 2018
CAV1	Caveolin-1	h, m	Q03135; P49817	Amaral et al.2014; Castillo et al. 2018; Chauvin et al. 2012
CCDC33	Coiled-coil domain-containing protein 33	m	Q3ULW6	Chauvin et al. 2012
CRYM	Ketimine reductase mu-crystallin	h	Q14894	Greither et al. 2023; Amaral et al. 2014; Amaral et al. 2013; Castillo et al. 2018
GRHPR	Glyoxylate reductase/hydroxypyruvate reductase	h, m	Q9UBQ7; Q91Z53	Greither et al. 2023; Amaral et al. 2014; Amaral et al. 2013; Castillo et al. 2018; Chauvin et al. 2012
MVD	Diphosphomevalonate decarboxylase	h	P53602	Greither et al. 2023; Amaral et al. 2014; Castillo et al. 2018
POMC	Pro-opiomelanocortin	h	P01189	Amaral et al.2014; Castillo et al. 2018
SLC22A21	Solute carrier family 22 member 21	m	Q9WTN6	Chauvin et al. 2012
CPS1	Carbamoyl-phosphate synthase	h	P31327	Greither et al. 2023; Amaral et al. 2014; Castillo et al. 2018
PDIA6	Protein disulfide-isomerase A6	h, m	Q15084; Q922R8	Greither et al. 2023; Amaral et al. 2014; Amaral et al. 2013; Castillo et al. 2018; Chauvin et al. 2012
RAB2A	Ras-related protein Rab-2A	h, m	P61019;P53994	Greither et al. 2023; Amaral et al. 2014; Amaral et al. 2013; Castillo et al. 2018; Chauvin et al. 2012
VAPA	Vesicle-associated membrane protein-associated protein A	h, m	Q9P0L0; Q9WV55	Amaral et al.2014; Castillo et al. 2018; Chauvin et al. 2012
VAPB	Vesicle-associated membrane protein-associated protein B/C	h, m	O95292; Q9QY76	Greither et al. 2023; Amaral et al. 2014; Castillo et al. 2018; Chauvin et al. 2012
ACTG1	Actin, cytoplasmic 2	h, m	P63261; P63260	Amaral et al.2014; Castillo et al. 2018; Chauvin et al. 2012
FDPS	Farnesyl pyrophosphate synthase	h, m	P14324; Q920E5	Greither et al. 2023; Amaral et al. 2014; Castillo et al. 2018; Chauvin et al. 2012
MVK	Mevalonate kinase	h	Q03426	Greither et al. 2023; Amaral et al. 2014; Castillo et al. 2018
ACAT2	Acetyl-CoA acetyltransferase	h	Q9BWD1	Greither et al. 2023; Amaral et al. 2014; Castillo et al. 2018
